# Supplementary material for: Do pollinators play a role in shaping the essential amino acids found in nectar?
Source: New Phytol. 2025 Jan 2;245(5):2279–91. doi: 10.1111/nph.20356 (PMC11798901; doi:10.1111/nph.20356)
Supplement: Supplementary file 2 — Table S1 Nectar sugar and amino acid concentration summary. Table S2 Test solutions from the preference assays. Table S3 Phylogenetic analysis statistics. Please note: Wiley is not responsible for the content or functionality of any Supporting Information supplied by the authors. Any queries (other than missing material) should be directed to the New Phytologist Central Office. [file NPH-245-2279-s001.xlsx]

## Sheet: Paper_info
New Phytologist Supporting Information
Article title: "Do pollinators play a role in shaping the essential amino acids found in nectar?"
Authors: Parkinson, R. H., Power, E. F., Walter, K., McDermott-Roberts, A. E., Pattrick, J. G., Wright, G. A.
Article acceptance date: 27 November 2024
Table S1: Nectar sugar and amino acid concentration summary

## Sheet: AA_table
Family	Genus	Species	Samples	Flowers /sample	Cluster	Total sugars (se-M)		Sucrose (se-M)		Fructose (se-M)		Glucose (se-M)		Total EAAs (μM)		Total non-EAAs (μM)		His (μM)		Thr (μM)		Arg (μM)		Val (μM)		Met (μM)		Trp (μM)		Phe (μM)		Ile (μM)		Leu (μM)		Lys (μM)		Pro (μM)		Asn (μM)		Asp (μM)		Ser (μM)		Gln (μM)		Gly (μM)
						mean	sd	mean	SE	mean	SE	mean	SE	mean	SE	mean	SE	mean	SE	mean	SE	mean	SE	mean	SE	mean	SE	mean	SE	mean	SE	mean	SE	mean	SE	mean	SE	mean	SE	mean	SE	mean	SE	mean	SE	mean	SE	mean	SE
Amaryllidaceae	Agapanthus	Agapanthus campanulatus	3	1	F	0.66	0.229	0.158	0.149	0.264	0.132	0.238	0.143	0.0174	0.00231	0.00544	0.000762	0.000457	7.97e-05	0.000882	0.000232	0.00294	0.000834	0.00631	7.31e-05	0	0	1.23e-06	9.35e-07	9.63e-05	6.12e-05	0	0	0.00186	0.000991	0.0049	0.00419	0.002	0.000642	3.13e-06	5.78e-07	0.000421	6.75e-05	0	0	1.53e-06	3.48e-07	0.000647	0.000269
Apocynaceae	Vinca	Vicia difformis	3	1	A	0.408	0.0867	0.255	0.0477	0.0642	0.0134	0.0894	0.0258	0.0202	0.003	0.0103	0.000664	8.53e-05	8.53e-05	0.000759	0.000135	0.000466	0.000275	0	0	0.00898	0.000197	1.47e-06	1.45e-07	0.00302	0.000656	7.32e-05	4.16e-05	6.02e-05	6.02e-05	0.00679	0.00255	0.0069	0.000922	3.17e-06	9.4e-07	0	0	0.000321	4.18e-05	1.33e-07	6.67e-08	0.000983	0.000206
Asteraceae	Echinops	Echinops ritro	3	1	A	0.362	0.126	0.12	0.0684	0.189	0.0516	0.0536	0.0096	0.0104	0.00286	0.00214	0.000387	0	0	0.000284	0.000132	0.000199	8.73e-05	0	0	0.001	0.000108	0	0	0.000777	0.000557	7.05e-05	4.3e-05	0	0	0.00803	0.0027	0.00121	0.000195	7.67e-07	1.45e-07	0.000178	5.11e-05	0	0	0	0	0.000264	0.000141
Asteraceae	Centaurea	Centaurea nigra	6	13	C	0.953	0.387	0.327	0.17	0.339	0.127	0.286	0.14	1.081	0.421	0.791	0.44	0.221	0.189	0.0297	0.0243	0.0697	0.0526	0.0906	0.0765	0.285	0.193	8.33e-06	5.43e-06	0.121	0.0792	0.198	0.171	0.0371	0.0223	0.0302	0.0164	0.0264	0.022	0.000954	0.000756	0.0709	0.0645	0.041	0.0249	7.73e-05	4.94e-05	0.00718	0.00718
Asteraceae	Osteospermum	Osteospermum jucundum	13	3	E	0.831	0.147	0.00128	0.000445	0.453	0.0816	0.377	0.0653	74.04	22.414	39.325	16.235	6.01	2.056	2.061	1.039	4.946	2.282	4.515	1.087	0.857	0.538	0.0126	0.00515	47.692	18.846	4.492	3.022	3.381	1.034	0.0739	0.0739	17.271	6.452	0.00345	0.000887	0.734	0.21	4.268	3.036	0.00623	0.00232	0.711	0.315
Asteraceae	Euryops	Euryops tysonii	20	3	F	0.498	0.159	0.00363	0.00202	0.235	0.0764	0.259	0.0825	35.442	6.013	36.749	9.127	1.801	0.418	0.684	0.166	3.918	1.215	8.958	4.432	4.284	0.9	0.00018	0.00016	5.808	3.075	1.732	0.483	5.009	1.857	3.248	1.304	12.911	4.547	0.00162	0.000299	1.932	0.769	12.438	5.716	0.00207	0.00046	0.931	0.217
Balsaminaceae	Impatiens	Impatiens glandulifera	24	7	E	0.979	0.0921	0.467	0.086	0.487	0.052	0.0249	0.0059	0.582	0.0666	0.182	0.0268	0.0172	0.00406	0.0512	0.0429	0.0592	0.0105	0.046	0.0147	0.0908	0.0243	2.07e-05	6.39e-06	0.128	0.0455	0.0283	0.00806	0.0352	0.00591	0.126	0.0196	0.0581	0.0173	1.98e-05	5.03e-06	0.00281	0.000844	0.0492	0.0118	0.000102	2.98e-05	0.0312	0.00901
Bignoniaceae	Eccremocarpus	Eccremocarpus scaber	6	3	B	0.567	0.115	0.289	0.0938	0.222	0.0449	0.0557	0.013	19.5	8.677	34.802	14.897	2.893	2.662	1.299	1.299	4.034	2.415	0.939	0.608	2.889	1.3	0	0	1.614	1.285	0.712	0.436	3.103	2.532	2.016	1.945	3.091	2.472	0.00197	0.000879	10.347	6.72	14.1	7.153	0.0028	0.00126	3.313	1.638
Boraginaceae	Echium	Echium vulgare	3	1	A	0.375	0.094	0.0514	0.0335	0.231	0.1	0.093	0.0242	0.0141	0.0024	0.01	0.00386	0	0	0.000535	0.000185	0.000293	0.000165	0	0	0.00117	0.000148	1.43e-05	1.95e-06	0	0	0.00121	0.000619	2.04e-05	2.04e-05	0.0108	0.0029	0.00213	0.00017	1.4e-06	7.51e-07	0.000132	6.7e-05	0.00017	0.000113	3e-07	5.77e-08	0.00264	0.00198
Boraginaceae	Symphytum	Symphytum x uplandicum	9	10	B	0.768	0.0726	0.636	0.097	0.0806	0.0243	0.0517	0.0352	6.945	3.695	1783.29	1053.56	0.143	0.0581	0.141	0.084	0.345	0.179	0	0	0	0	1.323	0.31	0	0	0.0264	0.0158	4.967	3.402	0	0	1777.6	1053.35	0.000267	0.000111	0.889	0.527	3.387	1.47	0.000178	0.000102	0.141	0.074
Boraginaceae	Anchusa	Anchusa officinalis	8	1	C	0.331	0.0775	0.143	0.0544	0.14	0.0342	0.0483	0.0184	0.014	0.0041	0.00447	0.0012	1.97e-05	1.13e-05	7.46e-05	3.7e-05	0.000315	9.3e-05	0.000989	0.000674	0.00108	0.000245	1.38e-07	9.62e-08	0.00137	0.000452	0.0023	0.00135	0.00514	0.00343	0.00266	0.00156	0.00033	0.000193	9.13e-07	1.32e-07	0.00161	0.00109	5.53e-05	2.76e-05	7.5e-08	1.64e-08	0.000195	0.000103
Boraginaceae	Borago	Borago officinalis	5	21	D	0.577	0.0599	0.259	0.0479	0.174	0.0164	0.144	0.0168	2.596	1.717	0.524	0.26	9.12e-05	9.12e-05	1.499	1.493	0.086	0.0791	0.876	0.768	0.00199	0.00199	0.000533	0.000517	0.0469	0.0251	0.00196	0.00196	0.0344	0.0272	0.0485	0.0298	0.124	0.102	7.23e-05	3.85e-05	0.0162	0.00894	0.152	0.122	0.000196	0.000112	0.0381	0.0381
Brassicaceae	Brassica	Brassica napus	8	31	A	0.258	0.0845	0.00495	0.00359	0.116	0.0387	0.137	0.0436	1.472	0.302	0.764	0.304	0.0603	0.0401	0.0224	0.00448	0.0425	0.0122	0.0328	0.0328	0.583	0.0515	3.75e-06	3.75e-06	0.179	0.156	0.00527	0.00269	0.0592	0.0369	0.487	0.203	0.575	0.275	0.000198	4.53e-05	0.0453	0.0113	0.00549	0.00151	2e-05	8.86e-06	0.0317	0.0127
Brassicaceae	Sinapis	Sinapis arvensis	4	8	C	0.248	0.0465	0.00672	0.00672	0.128	0.023	0.113	0.0215	0.485	0.13	0.0396	0.00436	0	0	0	0	0	0	0	0	0.357	0.0666	0	0	0.118	0.0675	0.00779	0.0045	0.00275	0.000471	0	0	0	0	7.75e-05	1.44e-06	0	0	0	0	0	0	0	0
Campanulaceae	Lobelia	Lobelia tupa	14	3	B	0.63	0.114	0.37	0.0366	0.216	0.0649	0.0445	0.0388	12.003	2.634	34.246	20.918	0.821	0.536	0.611	0.328	3.197	0.823	2.473	1.728	1.647	0.509	0.000571	0.000368	1.298	0.579	1.318	0.469	0.333	0.163	0.305	0.171	20.35	14.523	0.00297	0.00108	0.444	0.229	8.216	5.673	0.00709	0.00201	2.832	1.174
Campanulaceae	Platycodon	Platycodon grandiflorus	3	1	E	0.698	0.101	0.224	0.103	0.276	0.0292	0.198	0.0206	0.183	0.101	0.0314	0.00635	0.000644	0.000366	0.000449	0.000227	0.0569	0.0277	0.0235	0.0042	0	0	5.37e-06	2.87e-06	0.0698	0.0698	0.0196	0.00954	0.00365	0.00183	0.00878	0.00694	0.0113	0.000864	4.33e-05	2.03e-05	0.00265	0.000907	0.00134	0.000835	9.6e-06	2.54e-06	0.00207	0.001
Caprifoliaceae	Sambucus	Sambucus nigra	4	13	B	0.203	0.0238	0.00138	0.000522	0.111	0.0135	0.0908	0.0108	0.856	0.286	1.628	0.902	0.0201	0.011	0	0	0.0327	0.00884	0	0	0.256	0.0466	0	0	0.0115	0.0102	0.142	0.0647	0.0379	0.0175	0.356	0.225	1.535	0.886	1.75e-05	6.29e-06	0.0231	0.0176	0.00683	0.00275	0	0	0.00354	0.0026
Caprifoliaceae	Lonicera	Lonicera periclymenum	18	3	C	0.797	0.184	0.59	0.145	0.125	0.0292	0.081	0.0198	8.774	3.023	7.739	2.416	0.878	0.65	0.201	0.0736	0.196	0.0729	0.68	0.367	2.37	0.621	0.0014	0.00107	1.87	0.619	0.606	0.574	1.793	1.488	0.177	0.177	4.632	2.169	0.000296	9.88e-05	0.365	0.14	1.979	0.816	0.00168	0.00104	0.258	0.0901
Caprifoliaceae	Lonicera	Lonicera tragophylla	4	3	C	0.664	0.303	0.487	0.192	0.1	0.0651	0.0765	0.0462	7.727	1.438	9.309	7.228	0.216	0.127	0.589	0.589	0.41	0.0941	0.918	0.895	1.281	0.829	5e-05	5e-05	0	0	0.564	0.272	2.346	1.361	1.403	0.962	2.493	2.257	0.0003	0.0001	1.98	1.39	1.382	1.012	0.00065	0.00025	1.316	1.027
Caprifoliaceae	Symphoricarpos	Symphoricarpos albus	20	6	E	0.565	0.0546	0.268	0.061	0.232	0.0456	0.0647	0.0116	1.568	0.335	0.783	0.395	0.0642	0.0169	0	0	0.0947	0.0367	0.282	0.0601	0.0357	0.017	2.3e-06	1.62e-06	0.926	0.231	0.0144	0.00643	0.0741	0.0234	0.0774	0.0305	0.606	0.359	7.66e-05	2.71e-05	0.022	0.015	0.0409	0.0233	2.32e-05	8.21e-06	0.00333	0.00229
Caryophyllaceae	Lychnis	Lychnis floscuculi	8	10	B	1.04	0.108	0.444	0.0472	0.346	0.0397	0.252	0.0293	24.304	12.971	2840.47	2534.96	0.617	0.512	0.918	0.519	0.457	0.246	0	0	0	0	5.215	1.124	16.856	12.882	0.106	0.0968	0.137	0.137	0	0	2833.35	2534.54	0.00283	0.000864	1.417	1.267	4.312	2.06	0.00307	0.0014	0.266	0.066
Caryophyllaceae	Dianthus	Dianthus plumarius	6	3	F	0.311	0.0722	0.253	0.0646	0.0426	0.0081	0.0153	0.00247	28.548	7.145	21.343	8.587	3.841	3.042	1.996	0.984	2.908	0.537	6.394	1.444	0.0705	0.049	0	0	5.735	0.657	4.89	0.756	2.342	1.149	0.373	0.238	11.967	9.328	0.00203	0.000587	1.451	1.048	3.652	1.693	0.0131	0.00391	1.16	0.651
Caryophyllaceae	Saponaria	Saponaria officinalis	4	3	F	0.427	0.113	0.33	0.102	0.0791	0.011	0.0182	0.00555	0.0983	0.0481	0.0531	0.0275	0.000189	0.000189	0	0	0.0116	0.00738	0.0624	0.0536	0	0	4.5e-06	4.5e-06	0.0219	0.0168	0	0	0.00227	0.0018	0	0	0.0208	0.0208	2.6e-05	2.04e-05	0.0085	0.00312	0.0075	0.00406	6.75e-06	4.96e-06	0.00037	0.000272
Convolvulaceae	Calystegia	Calystegia sepium	5	5	E	0.689	0.311	0.372	0.25	0.249	0.0817	0.0681	0.022	2.575	0.829	0.799	0.289	0.734	0.724	0.0878	0.08	0.104	0.0545	0.261	0.144	0.134	0.0691	6e-07	6e-07	0.933	0.516	0.106	0.0271	0.164	0.0942	0.0509	0.0281	0.11	0.065	0.000202	0.000197	0.0784	0.0478	0.293	0.125	3.12e-05	2.29e-05	0.00461	0.00415
Crassulaceae	Sedum	Sedum kamtschaticum	3	1	A	0.883	0.241	0.549	0.154	0.183	0.0483	0.151	0.0386	0.012	0.00314	0.00303	0.000929	0	0	0.000182	0.000182	0.000187	9.92e-05	0	0	0.0044	0.000844	1.5e-06	2e-07	7.15e-05	7.15e-05	0.00326	0.000282	7.16e-05	7.16e-05	0.00386	0.00265	0.0014	0.000812	5.67e-07	1.45e-07	0.000739	0.000412	0	0	3.67e-07	3.67e-07	0.000553	0.000145
Dipsacaceae	Cepholaria	Cephalaria leucantha	3	1	A	1.09	0.221	0.367	0.137	0.368	0.0601	0.351	0.0726	0.0207	0.000185	0.00306	0.000452	0.000158	0.000158	0.000182	8.33e-05	0.000225	8.78e-05	0.00695	2.76e-06	0	0	8e-07	8e-07	0	0	0	0	0	0	0.0132	0.00051	0.00187	0.000197	9e-07	3.79e-07	0.000149	5.46e-05	4.64e-05	4.64e-05	3.33e-08	3.33e-08	0.00036	9.53e-05
Dipsacaceae	Knautia	Knautia arvensis	8	7	B	1.14	0.332	0.248	0.128	0.448	0.0972	0.442	0.122	19.695	10.706	25.012	11.245	1.154	0.583	0.242	0.134	2.488	1.611	10.562	6.905	1.382	0.803	7.12e-06	5.07e-06	0.00292	0.00235	1.806	0.827	0.885	0.469	1.173	1.044	10.487	5.437	0.000719	0.000328	1.643	0.865	10.98	5.42	0.0022	0.00133	0.579	0.298
Dipsacaceae	Scabiosa	Scabiosa caucasia	14	3	B	1.32	0.317	0.295	0.103	0.543	0.127	0.479	0.113	18.938	6.081	35.378	12.731	0.835	0.329	0.528	0.126	2.151	0.615	5.289	4.296	2.486	1.034	0.00121	0.000965	1.401	0.601	2.083	0.595	1.553	0.518	2.609	1.046	19.464	8.432	0.00279	0.00133	2.131	1.219	8.004	5.046	0.00695	0.00319	1.033	0.452
Dipsacaceae	Scabiosa	Scabiosa columbaria	14	3	B	0.681	0.145	0.0719	0.0206	0.338	0.0814	0.272	0.0619	27.223	9.467	106.67	53.71	1.873	1.207	1.745	0.701	2.793	1.543	4.607	3.043	4.51	1.482	7.14e-05	5.78e-05	0.534	0.359	4.093	1.425	2.26	0.949	4.809	3.287	54.86	32.312	0.00138	0.00075	1.328	0.49	37.939	18.304	0.0054	0.00167	1.533	0.398
Dipsacaceae	Knautia	Knautia macedonica	9	3	F	0.698	0.329	0.219	0.155	0.258	0.1	0.221	0.0897	17.88	5.35	41.844	24.344	1.989	1.062	0.703	0.494	1.919	1.045	4.34	4.23	4.779	0.984	0.000933	0.000621	1.145	0.556	0.945	0.432	0.689	0.255	1.37	1.216	7.946	2.321	0.000644	0.000215	0.409	0.288	28.058	22.578	0.000778	0.000196	0.475	0.138
Fabaceae	Anthyllis	Anthyllis vulneraria	3	10	B	0.662	0.245	0.252	0.13	0.308	0.0939	0.102	0.035	8.591	1.347	4484.92	4065.19	0.344	0.161	0	0	0.178	0.094	2.371	0.145	0	0	1.131	0.849	0	0	0.00493	0.00493	4.563	2.121	0	0	4480.13	4064.4	0.0032	0.003	2.24	2.032	2.034	1.179	0.0002	0.000115	0.157	0.0879
Fabaceae	Lathyrus	Lathyrus pratensis	10	10	B	0.696	0.188	0.279	0.124	0.326	0.0745	0.0915	0.0158	1.504	0.427	0.466	0.16	0.0125	0.00659	0.0611	0.0403	0.149	0.0614	0.143	0.0591	0.0557	0.0503	1.57e-05	9.3e-06	0.861	0.341	0.109	0.0638	0.0703	0.0272	0.0422	0.02	0.042	0.0297	0.000622	0.0002	0.000735	0.000308	0.176	0.08	3.59e-05	1.9e-05	0.0717	0.0358
Fabaceae	Trifolium	Trifolium pratense	13	7	B	0.438	0.0605	0.177	0.046	0.182	0.0379	0.0787	0.0134	0.608	0.208	2.426	2.025	0.0153	0.00602	0.0805	0.0397	0.0373	0.0147	0.0394	0.0269	0.121	0.0525	6.46e-06	3.29e-06	0.0528	0.0281	0.0318	0.0201	0.025	0.0119	0.205	0.194	2.107	1.914	0.000348	0.000118	0.0435	0.0156	0.121	0.0632	2.76e-05	9.61e-06	0.00923	0.00651
Fabaceae	Lathyrus	Lathyrus odoratus	5	11	D	0.67	0.406	0.392	0.273	0.187	0.0963	0.0903	0.0496	0.484	0.158	0.648	0.185	0	0	0.188	0.132	0.0567	0.0105	0.0759	0.03	0.00802	0.00683	0.0696	0.0378	0.0159	0.00684	0.0204	0.00617	0.028	0.00958	0.0214	0.0151	0.348	0.116	0.000174	8.64e-05	0.0344	0.0181	0.0904	0.0277	3.06e-05	1.14e-05	0.0124	0.0103
Fabaceae	Vicia	Vicia cracca	5	13	D	0.984	0.173	0.375	0.171	0.378	0.0311	0.231	0.0272	16.274	15.521	8.065	7.597	0.00405	0.00274	0.112	0.0466	9.901	9.885	2.827	2.247	0.000821	0.000821	0.00169	0.00168	1.072	1.051	1.124	1.12	1.002	0.994	0.229	0.229	3.348	3.305	0.0106	0.00853	0.0314	0.0195	1.724	1.452	0.00128	0.00128	0.813	0.804
Francoaceae	Francoa	Francoa sonchifolia	3	1	A	0.987	0.0932	0.363	0.06	0.251	0.0107	0.373	0.0274	0.0141	0.00911	0.00326	0.00182	0.000218	0.000218	0.000182	0.000182	0.000549	0.000261	0	0	0.00347	0.00175	9e-07	3.51e-07	0.00134	0.00134	0.00139	0.000929	0.00011	0.00011	0.00683	0.00642	0.000841	0.000223	1.43e-06	1.86e-07	9.56e-05	9.56e-05	0.000636	0.000636	6.67e-08	6.67e-08	0.000581	0.000228
Geraniaceae	Geranium	Geranium macrorrhizum	9	3	B	1.77	0.476	0.453	0.146	0.812	0.256	0.506	0.133	13.627	3.568	32.553	12.399	0.794	0.411	2.226	1.283	2.898	1.359	1.948	0.958	1.905	1.216	2.22e-05	2.22e-05	0.787	0.341	1.167	0.575	1.295	0.749	0.608	0.361	13.8	5.372	0.00434	0.00202	4.799	2.365	2.959	1.853	0.00574	0.0035	0.544	0.251
Geraniaceae	Geranium	Geranium sanguineum	21	4	B	0.698	0.148	0.0825	0.0256	0.332	0.0702	0.283	0.0579	26.183	7.649	65.231	17.684	2.035	0.59	1.864	0.431	4.683	2.168	2.207	1.027	3.475	0.798	0.000248	0.000167	6.319	1.823	2.569	1.516	2.512	1.218	0.519	0.282	42.362	15.357	0.0083	0.00309	3.222	1.099	10.769	2.439	0.00398	0.000826	1.565	0.409
Geraniaceae	Geranium	Geranium Roxanne	3	1	C	1.07	0.037	0.387	0.0303	0.341	0.00815	0.34	0.00779	0.00365	0.00207	0.00595	0.00132	7.55e-05	7.55e-05	0.000267	0.000267	0.000228	0.000171	0	0	0.00169	0.00113	3.67e-07	2.03e-07	0.000432	0.000411	0.000607	0.000607	0	0	0.000351	0.00021	0.00432	0.000833	9e-07	7.55e-07	0.000218	0.000218	6.98e-05	6.98e-05	6.67e-08	6.67e-08	0.000622	0.000377
Geraniaceae	Geranium	Geranium nodosum	3	1	C	0.932	0.129	0.0129	0.00639	0.474	0.076	0.446	0.0517	0.0103	0.00699	0.00683	0.00502	0.000291	0.000215	0	0	0.000356	8.28e-05	0	0	0.000886	8.29e-05	2e-07	2e-07	0.00139	0.00102	0.000371	0.000371	0.00651	0.00624	0.000457	0.000407	0.00642	0.00498	4e-07	5.77e-08	0	0	0	0	6.67e-08	3.33e-08	0.000144	9.48e-05
Geraniaceae	Geranium	Geranium pratense	7	9	D	0.568	0.102	0.139	0.0236	0.242	0.0486	0.187	0.0346	0.317	0.103	0.411	0.229	0.0224	0.0147	0.121	0.0804	0.0188	0.00923	0.0118	0.0077	0.0193	0.0125	1.48e-05	8.55e-06	0.086	0.056	0.0195	0.0103	0.0125	0.00663	0.00535	0.00364	0.136	0.119	2.65e-05	1.56e-05	0.0658	0.0251	0.0222	0.00896	5.4e-05	2.28e-05	0.00592	0.00592
Geraniaceae	Geranium	Geranium versicolor	4	14	D	0.369	0.094	0.048	0.0287	0.183	0.0383	0.138	0.0304	0.243	0.202	0.19	0.0635	0.00505	0.00505	0.178	0.174	0.00587	0.002	0.0157	0.00912	0.00737	0.00529	0.00116	0.00116	0.0112	0.00456	0.00528	0.00355	0.00902	0.00557	0.00491	0.00285	0.0594	0.0299	1.5e-05	9.41e-06	0.00986	0.00571	0.0458	0.0225	7.88e-06	3.08e-06	0.0041	0.0041
Iridaceae	Iris	Iris pseudacorus	7	10	B	0.453	0.0309	0.214	0.0554	0.204	0.0371	0.0361	0.0089	177.32	72.366	11445.1	7010.95	2.079	0.696	0.447	0.249	26.411	12.651	0	0	101.823	56.008	2.01	0.822	12.914	12.083	0.269	0.14	1.187	0.54	30.181	15.597	11370.9	7015.7	0.000429	8.08e-05	5.685	3.508	50.088	20.773	0.00763	0.00355	2.118	0.832
Iridaceae	Crocosmia	Crocosmia x crocosmiiflora	12	4	C	0.521	0.0875	0.151	0.0406	0.201	0.044	0.169	0.0348	0.19	0.0448	0.084	0.0257	0	0	0.0229	0.0146	0.000605	0.000605	0.0378	0.0355	0.0571	0.016	0	0	0.0449	0.0136	0.0242	0.0149	0.00179	0.000712	0.00046	0.00046	0.000445	0.000445	1.6e-05	3.52e-06	0.0216	0.0215	0.0384	0.0166	9.17e-05	3.3e-05	0	0
Iridaceae	Crocosmia	Crocosmia masoniorum	3	11	D	0.844	0.274	0.0464	0.00509	0.546	0.264	0.252	0.0218	0.494	0.242	0.437	0.144	0.014	0.014	0.315	0.164	0.0589	0.019	0.048	0.0243	0	0	0.01	0.01	0.00692	0.00692	0.0123	0.00786	0.0281	0.0142	0	0	0.202	0.149	4e-05	2.03e-05	0.0288	0.00313	0.0604	0.00392	4.7e-05	3.44e-05	0	0
Lamiaceae	Calamintha	Calamintha nepetoides	3	1	A	0.488	0.00526	0.198	0.0486	0.173	0.0162	0.116	0.029	0.0107	0.00411	0.00226	0.000541	0	0	5.76e-05	2.89e-05	3.52e-05	3.52e-05	0	0	0.000788	0.000395	0	0	0.000758	0.000758	0	0	7.09e-05	7.09e-05	0.00898	0.0045	0.00129	5.75e-05	5.33e-07	3.33e-08	5.77e-05	2.9e-05	0	0	0	0	0.000389	0.000244
Lamiaceae	Hyssopus	Hyssopus officinalis	5	1	A	0.983	0.237	0.466	0.109	0.309	0.073	0.209	0.0577	0.00935	0.00348	0.00213	0.000854	0.000111	5.24e-05	0.000357	0.000185	0.000154	4.66e-05	0.00382	0.00157	0.000679	0.000454	1.4e-07	1.4e-07	0.000453	0.000391	0	0	2.52e-05	2.52e-05	0.00376	0.00259	0.000692	0.00044	1.98e-06	1.04e-06	0.000463	0.000365	6.41e-05	3.96e-05	0	0	0.000206	0.000129
Lamiaceae	Nepeta	Napeta racemosa	3	1	A	0.67	0.0266	0.245	0.0794	0.213	0.0292	0.212	0.0295	0.0123	0.00239	0.0175	0.0154	0	0	0.000137	8.98e-06	0.000103	5.17e-05	0	0	0.00108	0.000552	1.2e-06	1.2e-06	0	0	0	0	0	0	0.011	0.00179	0.000743	0.000421	8.67e-07	2.33e-07	0.000118	1.92e-05	0	0	3.33e-08	3.33e-08	0.00812	0.00773
Lamiaceae	Satureja	Satureja montana	3	1	A	0.734	0.316	0.205	0.123	0.318	0.119	0.212	0.0761	0.0131	0.00299	0.00289	0.000167	0	0	8.32e-05	4.19e-05	0.000151	2.47e-05	0	0	0.00114	4.72e-05	4.33e-07	4.33e-07	0.000776	0.000776	0	0	0	0	0.0109	0.00255	0.00192	0.000166	5.67e-07	8.82e-08	7.45e-05	3.74e-05	5.08e-05	2.8e-05	3.33e-08	3.33e-08	0.000317	1.75e-05
Lamiaceae	Prunella	Prunella vulgaris	5	8	B	0.352	0.079	0.0935	0.0763	0.228	0.0411	0.0308	0.0105	38.021	21.653	150.081	94.904	3.213	2.454	9.76	6.937	1.772	1.401	0.000502	0.000502	0.0017	0.0017	0.901	0.631	20.212	12.566	0.201	0.172	0.742	0.458	1.217	0.945	93.361	71.276	0.000245	0.000192	0.0476	0.0353	39.886	25.088	0.000241	0.000194	1.315	0.846
Lamiaceae	Stachys	Stachys sylvatica	6	12	B	0.61	0.137	0.382	0.112	0.158	0.0315	0.069	0.0152	36.546	27.392	135.104	133.304	0.00877	0.006	0.00133	0.00133	0.00658	0.00658	0.0141	0.00932	0.498	0.483	0.00107	0.00103	8.374	6.29	0.000161	0.000161	0.00417	0.00302	27.637	21.231	133.541	133.532	4.33e-05	3.19e-05	1.206	1.113	0.29	0.285	1.05e-05	7.17e-06	0.0167	0.0108
Lamiaceae	Tuecrium	Teucrium hircanicum	3	1	B	0.797	0.0981	0.428	0.035	0.239	0.0321	0.13	0.0331	0.00173	0.000981	0.02	0.0159	6.43e-05	2.23e-05	0.000111	0.000111	0.000151	0.000151	0	0	0.00133	0.00072	0	0	6e-05	1.83e-05	0	0	0	0	1.44e-05	1.44e-05	0.0191	0.0154	1.37e-06	7.22e-07	0.000707	0.000401	0	0	0	0	0	0
Lamiaceae	Stachys	Stachys germanica	3	1	C	0.982	0.0875	0.649	0.135	0.228	0.026	0.106	0.0392	0.0137	0.00736	0.0131	0.0041	8.53e-06	4.31e-06	0	0	0.00109	0.000319	0	0	0.000398	0.000203	1.67e-06	1.67e-06	0.000554	0.000554	0.00164	0.00164	0.00996	0.00759	0	0	0.0122	0.00414	6.33e-07	2.4e-07	0.000484	0.000257	5.73e-06	5.73e-06	1.33e-07	1.33e-07	1.39e-05	7.24e-06
Lamiaceae	Lamium	Lamium album	13	7	E	1.05	0.186	0.328	0.106	0.636	0.121	0.0881	0.0365	6.002	1.66	0.468	0.0789	0.00743	0.00743	0.0363	0.0165	0.0149	0.00586	0.0975	0.0248	0.0507	0.0492	7.54e-06	7.13e-06	5.627	1.653	0.085	0.085	0.0591	0.0155	0.0235	0.00673	0.134	0.0407	3.69e-05	1.86e-05	0.00822	0.00294	0.0329	0.017	6.32e-05	4.41e-05	0.0203	0.0102
Lamiaceae	Lavandula	Lavandula angustifolia	3	1	E	0.558	0.0723	0.377	0.106	0.0934	0.0207	0.0873	0.0222	0.0376	0.00621	0.0121	0.00311	0.000128	0.000128	0.000158	0.000158	0.000221	8e-05	0	0	0.0058	0.00161	1.17e-06	5.36e-07	0.0259	0.00472	0	0	0.000149	7.55e-05	0.00527	0.00274	0.00295	0.000925	9e-07	4.51e-07	0.000333	0.000333	4.32e-05	4.32e-05	0	0	0.000452	0.000177
Lamiaceae	Salvia	Salvia coccinea	3	1	E	0.39	0.0723	0.333	0.0557	0.0428	0.0118	0.0138	0.0051	0.121	0.0471	0.0177	0.00592	0.000668	0.00059	0.000616	0.000558	0.00317	0.00195	0.00922	0.00685	0.00013	0.00013	0	0	0.0987	0.0303	0.00214	0.00149	0.00607	0.00607	0	0	0.012	0.00517	5.13e-06	3.69e-06	0.000646	0.000141	0.000135	0.000116	2.1e-06	1.85e-06	1.64e-05	1.64e-05
Lamiaceae	Salvia	Salvia pratensis	3	1	E	0.787	0.23	0.535	0.164	0.185	0.0528	0.0676	0.0139	0.0318	0.0054	0.000991	0.000674	8.08e-05	1.51e-05	0	0	0	0	0.00551	0.000796	0	0	0	0	0.0225	0.0046	0.00366	0.00159	0	0	0	0	3.24e-05	3.24e-05	1e-06	2.89e-07	0.000538	0.000538	0	0	3.33e-08	3.33e-08	0	0
Lamiaceae	Stachys	Stachys officinalis	6	3	E	0.828	0.207	0.338	0.0694	0.423	0.18	0.0667	0.0226	17.419	11.272	17.561	16.137	0.617	0.617	1.03	1.007	1.003	0.874	0.671	0.664	1.395	1.395	0.000294	0.000195	11.411	7.238	0.603	0.592	0.339	0.199	0.347	0.345	1.834	1.169	0.001	0.000683	4.015	4.013	3.244	3.242	0.0004	0.000361	1.618	1.553
Lamiaceae	Agastache	Agastache nepetoides	3	1	F	0.685	0.318	0.382	0.136	0.276	0.182	0.0268	0.00734	0.00921	0.0023	0.000357	0.00017	4.16e-05	3.24e-06	0	0	0	0	0.00689	8.89e-05	0	0	0	0	0	0	0	0	0.00222	0.00222	6.24e-05	1.58e-05	0.000245	0.000146	3.67e-07	8.82e-08	0	0	8.03e-06	8.03e-06	1e-07	5.77e-08	0	0
Lamiaceae	Salvia	Salvia x sylvestis	3	1	F	0.628	0.101	0.295	0.0757	0.242	0.0315	0.0909	0.0133	0.0022	0.000489	0.00175	0.000314	0.000148	0.000148	8.03e-05	8.03e-05	0.000104	5.78e-06	0	0	0	0	0	0	0.000591	0.000419	0.000705	0.000637	0.000161	0.000161	0.000413	0.00031	0.000991	0.00053	3.33e-07	3.33e-08	0	0	0	0	3.33e-08	3.33e-08	3e-05	3e-05
Lamiaceae	Stachys	Stachys byzantina	4	2	F	1.46	0.719	0.792	0.319	0.519	0.323	0.145	0.0776	1.667	1.652	0.0692	0.0667	0.106	0.106	0.000105	4.39e-05	0.527	0.527	0.937	0.937	0.00112	0.000376	5e-05	5e-05	0.0858	0.0858	0	0	0	0	0.00991	0.00332	0.00114	0.000394	0.00015	0.00015	8.27e-05	2.79e-05	1.45e-05	1.45e-05	0.0001	0.0001	0.000252	8.51e-05
Loasaceae	Loasa	Loasa triphylla	3	1	A	0.538	0.0603	0.398	0.0218	0.0723	0.0264	0.0681	0.0149	0.0298	0.00482	0.00212	0.000414	0	0	8.71e-05	2.06e-05	0.000187	5.15e-05	0	0	0.00975	0.000366	1.03e-06	5.17e-07	0.00319	0.00095	0	0	0	0	0.0166	0.00547	0.000691	0.000364	7.33e-07	1.2e-07	0	0	0	0	3.33e-08	3.33e-08	0.000655	1.4e-05
Lythraceae	Lythrum	Lythrum salicaria	3	2	B	0.741	0.109	0.424	0.123	0.208	0.0388	0.109	0.0143	0.184	0.157	0.206	0.205	3.44e-05	2.34e-05	0.038	0.038	0.0631	0.0629	0	0	0.00186	0.00105	0	0	0.0127	0.00641	0.0683	0.0641	0.000286	0.000286	0	0	0.0002	0.000108	6.74e-05	6.63e-05	0	0	0.111	0.111	3.33e-08	3.33e-08	0.0945	0.0945
Lythraceae	Lythrum	Lythrum virgatum	5	3	E	0.302	0.123	0.102	0.0413	0.131	0.0909	0.0695	0.0403	71.611	17.134	32.865	5.326	2.916	1.341	1.559	1.028	3.711	1.926	8.475	4.563	3.247	2.189	0.001	0.000903	45.534	13.697	2.884	1.052	2.999	0.63	0.285	0.2	14.233	6.087	0.00392	0.00185	3.551	1.523	6.723	3.304	0.0103	0.0034	2.02	0.982
Malvaceae	Lavatera	Lavatera x clementii	3	1	A	1.21	0.318	0.0901	0.0357	0.537	0.14	0.585	0.142	0.00968	0.0033	0.00734	0.00507	0.000247	0.000247	0.000538	0.000473	0.000567	0.000288	5.77e-05	5.77e-05	0.0033	0.0013	5.67e-07	5.67e-07	0.00166	0.000937	0.000148	0.000148	0.000309	0.000162	0.00285	0.00175	0.000168	0.000115	2.27e-06	7.88e-07	0	0	0.00206	0.00136	4.33e-07	2.85e-07	0.000836	0.00036
Malvaceae	Tilia	Tilia platyphyllos	3	20	C	1.35	0.43	0.679	0.268	0.368	0.079	0.305	0.0857	0.664	0.405	0.146	0.102	0.0135	0.0135	0	0	0.0103	0.0103	0.03	0.0277	0.41	0.41	3.02e-05	1.53e-05	0.0278	0.017	0.142	0.0715	0	0	0.0306	0.0306	0.0502	0.0274	3.83e-05	3.11e-05	0.00838	0.00838	0.0433	0.0433	0	0	0	0
Malvaceae	Malva	Malva alcea	8	3	F	0.618	0.313	0.000131	0.000131	0.331	0.166	0.287	0.147	15.307	4.56	11.058	3.016	0.226	0.176	0.228	0.0994	0.4	0.126	7.649	5.155	3.266	0.928	0.0006	0.0006	0.433	0.433	0.0217	0.0217	2.197	2.042	0.886	0.498	1.936	1.324	0.00107	0.00028	2.919	1.497	4.02	1.435	0.000625	0.000162	0.356	0.0807
Malvaceae	Malva	Malva moschata	11	3	F	0.541	0.237	0.0685	0.0678	0.253	0.0885	0.22	0.084	8.601	3.278	3.954	1.206	0.236	0.138	0.0354	0.0246	0.278	0.101	4.248	3.177	2.128	1.019	0.00102	0.000774	0.366	0.366	0.301	0.3	0.0542	0.0258	0.954	0.678	1.271	0.776	0.000382	0.000109	0.706	0.311	1.407	0.607	0.000491	0.000314	0.146	0.076
Malvaceae	Tilia	Tilia x europea pallida	4	10	F	1.13	0.231	0.574	0.119	0.31	0.0628	0.241	0.0507	0.197	0.00678	0.171	0.0123	0	0	0.000627	0.000627	0.00586	0.00182	0.126	0.00202	0	0	0	0	0.0349	0.003	0.0279	0.000823	0	0	0.00178	0.000152	0.132	0.0164	6e-06	1.73e-06	0.00675	0.00113	0.0198	0.00576	1.5e-06	8.66e-07	0.00365	0.000491
Myrsinaceae	Lysimachia	Lysimachia ephemerum	3	1	A	0.966	0.299	0.0235	0.00272	0.482	0.15	0.46	0.147	0.0169	0.00381	0.00292	0.000253	0	0	0.000123	7.8e-06	0.000254	6.36e-05	0.00647	0.000346	0	0	0	0	0	0	0	0	0	0	0.0101	0.00346	0.00202	0.000216	5.67e-07	3.33e-08	0.000109	6.8e-06	0	0	3.33e-08	3.33e-08	0.000222	4.67e-05
Nyctaginaceae	Mirabilis	Mirabilis jalapa	6	3	B	0.789	0.394	0.3	0.164	0.24	0.109	0.249	0.127	32.521	8.762	102.062	31.009	0.103	0.103	4.684	0.82	0.522	0.497	15.326	6.969	3.588	1.078	0	0	1.038	0.703	3.407	0.792	1.939	0.568	1.914	1.612	36.013	14.729	0.00447	0.0021	2.961	2.961	48.797	14.305	0.0353	0.0079	1.674	0.538
Onagraceae	Epilobium	Epilobium fleischeri	3	1	A	0.159	0.0188	0.0144	0.00755	0.0856	0.0145	0.0589	0.0113	0.00905	0.00543	0.00345	0.00196	0	0	0.000285	0.00024	0.000252	0.000186	0	0	0.000965	0.000694	0	0	0.00109	0.00062	8.84e-05	8.84e-05	1.34e-05	7.25e-06	0.00636	0.00386	0.000811	5.73e-05	1.27e-06	7.69e-07	0.000176	0.000126	0	0	1e-07	1e-07	0.00049	0.000165
Onagraceae	Chamerion	Chamaenerion angustifolium	28	6	B	0.548	0.055	0.124	0.0229	0.269	0.029	0.155	0.0156	0.338	0.11	1.029	0.604	0.112	0.107	0.0147	0.0108	0.0746	0.0332	0.0367	0.00528	0.0179	0.00619	4.21e-06	1.8e-06	0.0344	0.00677	0.0137	0.00877	0.0279	0.00854	0.00587	0.00256	0.0362	0.0117	0.000504	0.000438	0.0243	0.0051	0.021	0.00705	0.836	0.582	0.0178	0.0102
Onagraceae	Epilobium	Epilobium hirsutum	10	11	B	0.414	0.0741	0.0104	0.00668	0.255	0.0615	0.148	0.0283	14.25	5.664	604.258	262.191	0.457	0.281	0.00946	0.00946	1.561	0.69	0.0494	0.0279	4.415	3.984	0.372	0.167	1.313	1.299	0.0347	0.0125	2.412	1.761	3.627	2.037	592.494	258.617	0.000124	4.32e-05	0.347	0.121	9.294	4.115	0.000167	6.87e-05	1.244	0.672
Onagraceae	Fuchsia	Fuchsia regia	13	3	B	0.522	0.0722	0.318	0.0652	0.141	0.0111	0.0642	0.00855	0.229	0.0314	0.404	0.0931	0.003	0.000689	0.000181	0.000125	0.0118	0.00222	0	0	0.0596	0.00637	2.38e-06	1.91e-06	0.0188	0.00691	0.0181	0.00639	0.015	0.00535	0.102	0.0295	0.342	0.0856	1.35e-05	5.49e-06	0.0278	0.0151	0.00317	0.000734	6.52e-05	2.87e-05	0.00248	0.00103
Onagraceae	Fuchsia	Fuchsia magellanica	15	3	F	0.56	0.0891	0.293	0.0607	0.215	0.0335	0.0522	0.00997	8.121	2.982	9.245	2.397	0.221	0.129	0.153	0.137	0.26	0.106	4.748	3.058	1.967	0.671	0.000748	0.000499	0.191	0.175	0.371	0.352	0.158	0.0923	0.0501	0.042	2.38	1.277	0.000389	0.000257	1.624	0.576	4.003	1.27	0.00398	0.00181	0.392	0.128
Orobanchaceae	Rhinanthus	Rhinanthus minor	8	7	D	0.555	0.135	0.0991	0.0456	0.332	0.0857	0.124	0.034	0.242	0.0779	0.245	0.0551	0.0179	0.00776	0.0741	0.0452	0.0255	0.0102	0	0	0.0422	0.0186	1.69e-06	8.71e-07	0.0258	0.0162	0.0158	0.0135	0.00705	0.00396	0.0332	0.0239	0.123	0.0309	4.56e-05	1.89e-05	0.0214	0.00439	0.0157	0.011	8.03e-05	3.09e-05	0.0104	0.0077
Orobanchaceae	Euphrasia	Euphrasia nemorosa	8	9	F	0.315	0.0652	0.023	0.00718	0.151	0.0305	0.141	0.0284	1.869	0.824	1.519	1.167	0.181	0.123	0.0116	0.00834	0.0453	0.0202	0.575	0.546	0.00552	0.00532	2.58e-05	2.49e-05	0.419	0.413	0.0168	0.0107	0.00635	0.00333	0.609	0.533	1.275	1.14	7.74e-05	4.75e-05	0.109	0.0381	0.0306	0.0148	4e-05	2.36e-05	0.00744	0.00464
Plantaginaceae	Veronica	Veronica grandis	3	1	A	0.416	0.181	0.126	0.055	0.166	0.0719	0.124	0.0539	0.025	0.0105	0.00703	0.00367	0	0	0.000474	0.000266	0.000396	0.000145	0	0	0.00757	0.00217	1.93e-06	2.03e-07	0.00237	0.00121	0.00146	0.00081	0	0	0.0128	0.00755	0.00438	0.00258	2.47e-06	1.36e-06	0.000288	0.000288	0.00017	9.26e-05	1e-07	0	0.000854	0.000327
Plantaginaceae	Veronica	Veronica austriaca	3	3	B	1.22	0.596	0.00127	0.000654	0.617	0.299	0.606	0.297	5.77	3.83	16.839	10.637	0.265	0.265	0.124	0.124	0.438	0.212	0	0	2.217	2.037	0.000667	0.000667	2.25	2.25	0.036	0.036	0	0	0.44	0.44	14.995	11.7	0.000333	0.000176	0.217	0.217	0.923	0.923	6.67e-05	6.67e-05	0.222	0.158
Plantaginaceae	Veronica	Veronica longifolia	3	1	B	0.389	0.0969	0.111	0.0207	0.152	0.0407	0.126	0.0359	0.00087	0.000666	0.0108	0.00725	4.4e-06	4.4e-06	0	0	0	0	0	0	0.000842	0.000654	0	0	2.4e-05	1.22e-05	0	0	0	0	0	0	0.00753	0.00427	2e-07	5.77e-08	0.00326	0.00326	0	0	0	0	0	0
Plantaginaceae	Digitalis	Digitalis purpurea	7	10	C	1.19	0.244	0.562	0.106	0.555	0.146	0.0747	0.0392	0.154	0.0444	0.0602	0.0383	0.00137	0.00137	0.00708	0.00708	0.00606	0.00606	0.0188	0.0188	0.0687	0.0322	0	0	0.0133	0.00632	0.0303	0.0121	0.00521	0.00495	0.00306	0.00306	0.00654	0.00654	1.86e-05	1.22e-05	0.00882	0.00753	0.00831	0.00716	5.37e-05	3.48e-05	0	0
Plantaginaceae	Penstemon	Penstemon davidsonii	3	1	C	0.91	0.624	0.356	0.221	0.307	0.221	0.247	0.182	0.00699	0.00252	0.00712	0.000806	4.81e-05	1.9e-05	0	0	0.000499	0.000248	0	0	0.00122	0.00122	0	0	0	0	0.00104	0.000717	0.00403	0.00205	0.000158	0.000158	0.00676	0.000797	7.67e-07	2.91e-07	7.99e-05	7.99e-05	0	0	0	0	1.78e-05	9.57e-06
Plantaginaceae	Penstemon	Penstemon hartwegii	5	1	C	0.49	0.115	0.307	0.117	0.141	0.0273	0.0425	0.0144	0.0295	0.00661	0.0414	0.0254	2.96e-06	2.96e-06	0.000628	0.000399	0.000809	0.000526	0.00189	0.00174	0.00375	0.00176	1.06e-06	6.42e-07	0.00363	0.00357	0.00537	0.00186	0.0115	0.007	0.00199	0.00122	0.035	0.022	7.26e-06	4.49e-06	0.000819	0.000324	0.00342	0.00214	5.2e-07	3.71e-07	0.000564	0.000347
Plantaginaceae	Veronica	Veronica spicata	4	3	C	1.35	0.738	0.252	0.172	0.69	0.361	0.412	0.239	5.801	2.591	1.377	0.564	0.86	0.499	0.0363	0.0363	0.421	0.2	0.149	0.149	2.75	2.737	2.5e-08	2.5e-08	1.057	0.944	0.0198	0.0198	0.211	0.149	0.298	0.298	0.588	0.444	0.0007	0.000288	0.25	0.126	0.0762	0.065	0.0016	0.0014	0.0214	0.0214
Plantaginaceae	Veronica	Veronicastrum virginicum	7	1	C	0.356	0.0464	0.186	0.0284	0.108	0.0265	0.0626	0.017	0.0108	0.00269	0.00499	0.00207	1.61e-05	9.4e-06	0.00013	0.000117	0.000272	9.61e-05	0.00163	0.00105	0.00219	0.00104	6.43e-07	3.04e-07	0.00156	0.000971	0.00178	0.000945	0.00245	0.00162	0.000759	0.000517	0.00421	0.00216	8.71e-07	3.02e-07	0.000113	0.000113	6.28e-05	5.62e-05	5.29e-07	5.12e-07	0.000262	0.000139
Plantaginaceae	Linaria	Linaria vulgaris	3	35	E	0.801	0.282	0.417	0.321	0.329	0.156	0.055	0.0117	0.897	0.418	0.255	0.0658	0	0	0.0839	0.0461	0.0505	0.00439	0.0944	0.0249	0	0	1.7e-05	1.7e-05	0.454	0.448	0	0	0.0978	0.0242	0.116	0.0613	0.0324	0.0228	3e-05	1.93e-05	0.021	0.00881	0.0407	0.0207	1e-05	5e-06	0	0
Plumbaginaceae	Armeria	Armeria maritima	18	3	E	0.248	0.0598	0.00521	0.00231	0.14	0.0336	0.103	0.0263	28.258	5.203	17.197	3.751	1.391	0.39	0.5	0.143	1.283	0.339	4.933	3.008	3.877	1.019	0.000645	0.000621	12.464	3.041	0.133	0.0813	1.046	0.299	2.629	1.597	5.766	2.099	0.00153	0.000356	1.961	0.585	5.716	2.051	0.0032	0.000679	0.906	0.363
Polemoniaceae	Phlox	Phlox paniculata	3	1	C	0.595	0.107	0.306	0.0664	0.185	0.0273	0.105	0.0141	0.0259	0.00755	0.00633	0.00145	3.87e-06	3.87e-06	0	0	0.000186	0.0001	0	0	0.00288	0.000409	0	0	0.00247	0.000178	0	0	0.0201	0.00761	0.000264	0.000264	0.00438	0.002	2.33e-07	3.33e-08	0.000708	0.000364	0	0	1.33e-07	8.82e-08	0	0
Polygonaceae	Polygonum	Bistorta amplexicaulis	6	1	E	0.892	0.104	0.369	0.036	0.316	0.0418	0.208	0.0336	0.0285	0.00594	0.0133	0.00466	0	0	0.00197	0.00104	0.000827	0.000368	0.00324	0.00159	0.00299	0.00112	5.67e-07	2.03e-07	0.0106	0.0042	0.00122	0.000716	0.0015	0.00136	0.00616	0.00153	0.00771	0.00568	3.42e-06	8.02e-07	0.000549	0.000247	0.000954	0.000492	5.75e-06	3.53e-06	0.000866	0.000195
Primulaceae	Primula	Primula japonica	7	3	B	0.893	0.29	0.442	0.152	0.243	0.0826	0.209	0.0709	5.786	1.962	25.508	12.648	0.585	0.283	0.709	0.502	1.544	0.886	0.0579	0.0371	1.905	1.335	0.000143	9.48e-05	0.244	0.214	0.459	0.314	0.253	0.211	0.0288	0.0189	18.463	9.787	0.0015	0.00097	0.669	0.467	1.698	0.789	0.00174	0.000735	0.511	0.303
Ranunculaceae	Ranunculus	Ranunculus acris	6	8	F	0.358	0.0629	0.201	0.0496	0.103	0.0654	0.0539	0.0271	3.721	1.013	3.407	1.72	0.438	0.104	0.0762	0.0762	0.337	0.121	1.586	0.997	0.0122	0.0122	5e-07	5e-07	0.481	0.443	0.0196	0.0196	0.709	0.208	0.062	0.0616	2.456	1.538	0.000324	0.000116	0.211	0.0677	0.322	0.112	0.000386	0.000141	0	0
Rosaceae	Potentilla	Potentilla reptans	5	10	B	0.394	0.0392	0.00654	0.00209	0.2	0.0201	0.188	0.0199	69.016	28.702	622.584	281.83	0.393	0.128	0	0	0.788	0.453	0	0	29.841	12.534	0.512	0.504	7.257	7.067	0.0357	0.0142	0.144	0.0894	30.045	16.411	601.44	282.96	0.00184	0.000523	0.301	0.141	19.5	4.143	0.00028	4.9e-05	0.339	0.0947
Rosaceae	Prunus	Prunus cerasifera	3	8	D	0.349	0.0972	0.187	0.0667	0.0837	0.0297	0.0779	0.0283	0.342	0.12	0.183	0.0647	0	0	0.0133	0.0133	0.159	0.0742	0.0384	0.0293	0.0293	0.0293	1.3e-05	8.32e-06	0	0	0.0406	0.0336	0.0449	0.037	0.0166	0.015	0.0749	0.0488	8.75e-05	1.95e-05	0.00487	0.00363	0.0404	0.0153	0.000101	7.18e-05	0.00288	0.00288
Rosaceae	Rubus	Rubus fructicosus	5	10	E	0.757	0.154	0.0969	0.0485	0.344	0.0825	0.317	0.101	0.861	0.386	0.65	0.323	0.00514	0.00514	0.00321	0.00321	0.0692	0.0375	0.276	0.154	0.0829	0.0552	2.4e-05	2.4e-05	0.378	0.361	0.00945	0.00652	0.024	0.0126	0.0135	0.0135	0.034	0.0308	0.000208	0.000181	0.0603	0.014	0.0703	0.0237	5e-06	3.16e-06	0.253	0.204
Scrophulariaceae	Buddleja	Buddleja fallowiana	3	1	A	0.518	0.0749	0.209	0.0308	0.172	0.0241	0.137	0.0201	0.0238	0.00246	0.00771	0.0018	0	0	0.000443	0.000224	0.000394	0.00014	0	0	0.00812	5e-05	1.53e-06	8.82e-08	0.00289	0.000591	5.71e-05	5.71e-05	0	0	0.0118	0.00183	0.00547	0.00202	4.67e-06	2.2e-06	0	0	0.000451	0.00014	1e-07	0	0.000632	0.000319
Scrophulariaceae	Buddleja	Buddleja davidii	3	15	C	0.719	0.275	0.198	0.182	0.275	0.0948	0.246	0.0858	0.972	0.305	1.143	1.001	0.00797	0.00797	0	0	0	0	0	0	0.742	0.265	0	0	0.00299	0.00299	0.182	0.129	0.0264	0.0234	0.00954	0.00954	0	0	0.000245	9.96e-05	0.00956	0.00956	0.872	0.872	9.5e-05	5.89e-05	0.0278	0.0278
Solanaceae	Nicotina	Nicotiana sylvestris	3	1	D	0.406	0.151	0.115	0.0573	0.156	0.0596	0.134	0.0506	0.00355	0.00116	0.00253	0.000479	8.49e-05	8.49e-05	0.00242	0.000902	0.000193	0.000114	0.000634	0.000161	0	0	0.000122	6.11e-05	1e-07	5.77e-08	0	0	5.67e-05	2.84e-05	4.54e-05	4.54e-05	0.000293	7.08e-05	9.33e-07	5.24e-07	0.000325	5.45e-05	0	0	1e-07	0	0.00077	0.000677
Solanaceae	Browallia	Browallia americana	3	1	E	1.19	0.276	0.362	0.117	0.427	0.119	0.399	0.104	0.0182	0.00296	0.0053	0.00113	0.00058	3.07e-05	0.000549	9.17e-05	0.00106	0.000316	0.00308	0.00021	0	0	0	0	0.00898	0.00129	6.65e-05	3.9e-05	0.00238	0.000587	0.00149	0.000457	0.00284	0.000996	1.9e-06	2.52e-07	0.000299	0.000122	0	0	8.33e-07	1.45e-07	0.000435	8.99e-05
Solanaceae	Petunia	Petunia axillaris	3	1	F	0.768	0.14	0.325	0.0978	0.227	0.0787	0.216	0.0836	0.00795	0.00121	0.00337	0.00162	0.000148	0.000148	0.000205	7.93e-05	0.000322	0.000188	0.0052	0.000546	0	0	0	0	0.000357	0.000357	1.16e-05	1.16e-05	0.00171	0.000817	0	0	0.00179	0.000896	7.67e-07	3.18e-07	0.00021	0.000127	0	0	6.67e-08	6.67e-08	0.0004	0.000166
Tropaeolaceae	Tropaeolum	Tropaeolum speciosum	5	7	B	0.805	0.158	0.398	0.049	0.299	0.103	0.109	0.021	0.26	0.0969	1.209	0.46	0.00341	0.00341	0.0922	0.0559	0.0255	0.0161	0.0585	0.0222	0.00303	0.00303	0.00263	0.00263	0.0219	0.014	0.017	0.0104	0.0263	0.0163	0.00962	0.00605	0.209	0.135	0.000344	0.000344	0.157	0.0671	0.179	0.0577	1.98e-05	1.98e-05	0.0164	0.0164
Verbenaceae	Verbena	Verbena bonariensis	3	1	A	0.72	0.138	0.0494	0.00604	0.318	0.0659	0.352	0.0781	0.0155	0.000466	0.00443	0.000486	8.59e-05	8.59e-05	0.000332	7.91e-05	0.000348	6.59e-05	0	0	0.00123	0.000145	0	0	0	0	0	0	0	0	0.0135	0.000201	0.00241	0.000256	1.57e-06	4.37e-07	0.000332	0.000104	4.71e-05	4.71e-05	3.33e-07	3.33e-08	0.000629	0.000116
		Across species median			median	0.67		0.254		0.2395		0.132		0.4845		0.3295		0.00455		0.005145		0.0291		0.0149		0.00807		3.065e-06		0.02585		0.0163		0.01375		0.013		0.05415		4.33e-05		0.01303		0.03565		2.54e-05		0.003875
					Q1	0.46175		0.10425		0.1675		0.0708		0.0187		0.0074325		4.3225e-05		0.00016375		0.00035		0		0.00102		5.325e-08		0.0013475		0.0002135		0.000152		0.0027075		0.0025175		1.465e-06		0.00032675		5.1925e-05		1e-07		0.00037475
					Q3	0.88975		0.37425		0.33175		0.24475		8.4735		10.6207		0.25775		0.17175		0.4075		0.50175		0.70225		0.0002825		0.8425		0.13975		0.2425		0.29475		2.9415		0.000419		0.3605		1.7175		0.0003965		0.25675
		Across species interquartile range			IQR	0.428		0.27		0.16425		0.17395		8.4548		10.6133		0.257707		0.171586		0.40715		0.50175		0.70123		0.000282447		0.841153		0.139536		0.242348		0.292042		2.93898		0.000417535		0.360173		1.71745		0.0003964		0.256375
[truncated: 14 more columns]
